# Supplementary material for: Evolution of xyloglucan-related genes in green plants
Source: BMC Evol Biol. 2010 Nov 5;10:341. doi: 10.1186/1471-2148-10-341 (PMC3087550; doi:10.1186/1471-2148-10-341)
Supplement: Additional file 3 — XTH Possible Groups of Orthologs (PoGOs) in green plants. Classification of XTH PoGOs by taxonomic ranking and the complete list of gene IDs. [file 1471-2148-10-341-S3.XLS]

## Sheet: Plan1
Additional File 3. XTH Possible Groups of Orthologous (PoGOs) in green plants.
		XTH nº	Gene Code	Synonim	Taxonomic Rank
	A	At-XTH4	At2g06850	EXGT-A1 , EXT	Eudicots	Angiosperms (Magnoliophyta)		Embryophyta
		At-XTH5	At5g13870	EXGT-A4, XTR12
		Gm-XTH2	Gm0111x00120
		Gm-XTH3	Gm0155x00001
		Gm-XTH4	Gm0155x00002
		Gm-XTH13	Gm0109x00119
		Vv-XTH3	TCVV005241
		Pt-XTH2	712150
		Pt-XTH3	572825
		Pt-XTH4	708892
		Os-XTH2	LOC_Os11g33270	OsXTR4	Monocots
		Sb-XTH2	Sb05g020400
		Saruma henryi-XTH1	DT583992 **		Magnoliids (Ord. Piperales)
		Amborella trichopoda-XTH1	CK755116 **		Basal Angiosperm (Ord. Amborellales)
		Picea sitchensis-XTH1	ABK21095 ***		Coniferopsida	Coniferophyta
		Picea sitchensis-XTH2	ABK25883 ***
		Picea sitchensis-XTH3	ABK21757 ***
		Pinus taeda-XTH1	TA9639_3352 **
		Cryptomeria japonica-XTH1	TA3285_3369 **
		Welwitschia mirabilis-XTH1	DT590665 **		Gnetopsida	Gnetophyta
		Welwitschia mirabilis-XTH2	DT604218 **
		Sm-XTH3	422922		Isoetopsida	Lycophyta
		Sm-XTH5	14595
		Sm-XTH15	426178
		Pp-XTH6	117299		Bryopsida	Bryophyta
		Pp-XTH18	148165
		Pp-XTH20	112374
		Pp-XTH21	70081
		Pp-XTH23	225086
		Pp-XTH26	225082
		Marchantia polymorpha-XTH1	TA1645_3197 **		Marchantiopsida	Marchantiophyta
		Marchantia polymorpha-XTH2	TA828_3197 **
		Marchantia polymorpha-XTH3	BJ856950 **
	B	At-XTH10	At2g14620	XTR14	Eudicots	Angiosperms (Magnoliophyta)		Embryophyta
		Gm-XTH16	Gm0052x00399
		Pt-XTH17	557559
		Vv-XTH19	CAO49843
		Sm-XTH10	267868		Isoetopsida	Lycophyta
		Pp-XTH12	108715		Bryopsida	Bryophyta
		Pp-XTH19	112531
		Pp-XTH22	191788
		Pp-XTH25	140590
		Pp-XTH30	111621
	C	At-XTH9	At4g03210	EXGT-A6, XTR16	Eudicots	Angiosperms (Magnoliophyta)		Tracheophyta
		Gm-XTH17	Gm0364x00007	BAB86890 ***
		Gm-XTH26	Gm0082x00141
		Pt-XTH6	571855
		Pt-XTH15	250348
		Vv-XTH9	VV78X212580
		Vv-XTH12	TCVV009206
		Os-XTH3	LOC_Os04g53950		Monocots
		Sb-XTH6	Sb10g028580
		Saruma henryi-XTH2	DT598485 **		Magnoliids (Ord. Piperales)
		Picea sitchensis-XTH4	ABK22283 ***		Coniferopsida	Coniferophyta
		Picea sitchensis-XTH5	ABK22211 ***
		Picea glauca-XTH1	TA14242_3330 **
		Pinus taeda-XTH2	TA17577_3352 **
		Welwitschia mirabilis-XTH3	TA906_3377 **		Gnetopsida	Gnetophyta
		Sm-XTH1	140273		Isoetopsida	Lycophyta
		Sm-XTH9	110418
		Sm-XTH11	118035
		Sm-XTH12	97913
		Sm-XTH13	98543
		Selaginella kraussiana (SkXTH1)	AAT84462 ***
		Selaginella lepidophylla-XTH1	BM402496 **
	D	At-XTH6	At5g65730	XTR10	Eudicots	Angiosperms (Magnoliophyta)		Spermatophyta
		At-XTH7	At4g37800	XTR15
		Pt-XTH5	718004
		Gm-XTH5	Gm0013x00525
		Vv-XTH11	TCVV007457
		Persea americana-XTH1	CK759615 **		Magnoliids (Ord. Laurales)
		Liriodendron tulipifera-XTH1	TA1454_3415 **		Magnoliids (Ord. Piperales)
		Saruma henryi-XTH3	DT576904 **
		Pinus taeda-XTH3	TA11677_3352 **		Coniferopsida	Coniferophyta
		Cryptomeria japonica-XTH2	TA1815_3369 **
		Welwitschia mirabilis-XTH4	CK761545 **		Gnetopsida	Gnetophyta
	E	At-XTH8	At1g11545		Eudicots	Angiosperms (Magnoliophyta)		Tracheophyta
		Gm-XTH11	Gm0052x00423
		Pt-XTH25	196727
		Pt-XTH28	233810
		Vv-XTH15	VV78X251477
		Os-XTH1	LOC_Os07g34580	OsXTR1	Monocots
		Sb-XTH1	Sb02g035160
		Picea sitchensis-XTH6	TA25505_3332 **		Coniferopsida	Coniferophyta
		Picea sitchensis-XTH7	ABK26934 ***
		Picea sitchensis-XTH8	ABK23651 ***
		Pinus taeda-XTH4	TA9314_3352 **
		Cryptomeria japonica-XTH3	TA2201_3369 **
		Welwitschia mirabilis-XTH5	TA793_3377 **		Gnetopsida	Gnetophyta
		Cycas rumphii-XTH1	CB093138 **		Cycadopsida	Cycadophyta
		Sm-XTH2	75136		Isoetopsida	Lycophyta
	F	At-XTH26	At4g28850	XTR18	Eudicots	Angiosperms (Magnoliophyta)		Embryophyta
		Gm-XTH12	Gm0092x00041
		Gm-XTH14	Gm0030x00696
		Gm-XTH29	Gm0013x00085
		Pt-XTH8	779340
		Vv-XTH4	VV78X254686
		Os-XTH13	LOC_Os02g17880		Monocots
		Os-XTH14	LOC_Os02g17900
		Os-XTH15	LOC_Os06g22919
		Sb-XTH9	Sb10g019390
		Sb-XTH16	Sb04g010980
		Sb-XTH18	Sb04g010760
		Sm-XTH8	403283		Isoetopsida	Lycophyta
		Pp-XTH2	131542		Bryopsida	Bryophyta
		Pp-XTH16	142529
		Pp-XTH17	102528
		Marchantia polymorpha-XTH4	TA1466_3197 **		Marchantiopsida	Marchantiophyta
		Marchantia polymorpha-XTH5	TA427_3197 **
		Marchantia polymorpha-XTH6	BJ858913 **
		Marchantia polymorpha-XTH7	BJ848098 **
	G	Os-XTH16	LOC_Os04g51520		Monocots
		Os-XTH17	LOC_Os08g13920
		Os-XTH18	LOC_Os06g48170
		Sb-XTH7	Sb06g029660
		Sb-XTH17	Sb07g009410
		Sb-XTH20	Sb06g015940
		Sb-XTH26	Sb06g015880
		Sb-XTH29	Sb06g015930
	H	Os-XTH4	LOC_Os08g14200		Monocots	Angiosperms (Magnoliophyta)		Spermatophyta
		Os-XTH5	LOC_Os08g14210
		Os-XTH6	LOC_Os04g51450
		Os-XTH7	LOC_Os04g51510
		Os-XTH8	LOC_Os08g13980
		Os-XTH9	LOC_Os04g51460
		Sb-XTH8	Sb07g007010
		Sb-XTH10	Sb07g007460
		Sb-XTH11	Sb06g027670
		Sb-XTH12	Sb07g007020
		Sb-XTH14	Sb06g027660
		Sb-XTH15	Sb06g027680
		Sb-XTH22	Sb07g007450
		At-XTH12	At5g57530		Eudicots
		At-XTH13	At5g57540
		At-XTH14	At4g25820
		Gm-XTH22	Gm0015x10189	XTR9
		Gm-XTH27	Gm0004x10090
		Pt-XTH23	786577
		Amborella trichopoda-XTH2	CV011512 **		Basal Angiosperm (Ord. Amborellales)
		Pinus taeda-XTH5	TA10225_3352 **		Coniferopsida	Coniferophyta
		Pinus taeda-XTH6	TA19224_3352 **
		Picea engelmannii x sitchensis-XTH1	DR464422 **
		Picea glauca-XTH2	TA26213_3330 **
		Cryptomeria japonica-XTH4	AB197670 **
		Cycas rumphii-XTH2	DR062353 **		Cycadopsida	Cycadophyta
	I	At-XTH15	At4g14130	XTR7	Eudicots	Angiosperms (Magnoliophyta)
		At-XTH16	At3g23730
		Gm-XTH21	Gm0139x00211
		Gm-XTH24	Gm0022x00458
		Gm-XTH25	Gm0003x00166
		Gm-XTH33	Gm0121x00022
		Pt-XTH7	205198
		Pt-XTH9	572886
		Pt-XTH18	754387
		Pt-XTH19	234656
		Pt-XTH20	411405
		Pt-XTH24	711461
		Pt-XTH27	234660
		Vv-XTH8	VV78X174940
		Vv-XTH10	VV78X007417
		Vv-XTH13	A06004430
		Vv-XTH14	TCVV000308
		Os-XTH11	LOC_Os06g48160		Monocots
		Os-XTH12	LOC_Os06g48180
		Sb-XTH3	Sb10g028550
		Sb-XTH5	Sb10g028570
	J	At-XTH17	At1g65310	XTR1	Eudicots	Angiosperms (Magnoliophyta)
		At-XTH18	At4g30280
		At-XTH19	At4g30290
		At-XTH20	At5g48070
		At-XTH21	At2g18800	XTR17
		At-XTH22	At5g57560	TCH4
		At-XTH23	At4g25810	XTR6
		At-XTH24	At4g30270	Meri5
		At-XTH25	At5g57550	EXGT-A5, XTR3
		Gm-XTH6	Gm0084x00056
		Gm-XTH8	Gm0025x00555
		Gm-XTH9	Gm0084x00133
		Gm-XTH18	Gm0084x00058
		Gm-XTH19	Gm0025x00559
		Gm-XTH23	Gm0086x00025
		Pt-XTH10	262309
		Pt-XTH12	762218
		Pt-XTH14	570685
		Pt-XTH16	262298
		Pt-XTH22	262296
		Pt-XTH26	811167
		Vv-XTH7	VV78X108629
		Os-XTH10	LOC_Os06g48200	OsXTR2	Monocots
		Sb-XTH4	Sb10g028560
	K	Pp-XTH15	168968		Bryopsida	Bryophyta
		Pp-XTH27	124249
		Pp-XTH28	114674
		Pp-XTH29	34357
	L	Pp-XTH3	150064		Bryopsida	Bryophyta
		Pp-XTH4	130295
		Pp-XTH5	137834
		Pp-XTH7	218351
		Pp-XTH8	228100
		Pp-XTH9	221504
		Pp-XTH10	109153
		Pp-XTH11	135678
		Tortula_ruralis-XTH1	CN202713**
	M	At-XTH1	At4g13080		Eudicots	Angiosperms (Magnoliophyta)
		At-XTH2	At4g13090
		At-XTH3	At3g25050
		At-XTH11	At3g48580
		Gm-XTH1	Gm0119x00160
		Gm-XTH7	Gm0039x00101
		Vv-XTH1	VV78X275540
		Vv-XTH2	VV78X023456
		Pt-XTH1	408935
		Os-XTH30	LOC_Os06g13040		Monocots
		Sb-XTH13	Sb10g008550
		Sb-XTH19	Sb10g008540
	N	At-XTH31	At3g44990	ATXG, AtXTR8	Eudicots	Angiosperms (Magnoliophyta)		Spermatophyta
		At-XTH32	At2g36870
		Gm-XTH30	Gm0118x00030
		Gm-XTH31	Gm0009x00173
		Gm-XTH32	Gm0201x10021
		Gm-XTH34	Gm0041x00050
		Pt-XTH32	768438
		Pt-XTH33	825278
		Pt-XTH34	282192
		Vv-XTH17	TCVV000509
		Vv-XTH18	A06008325
		Os-XTH19	LOC_Os03g01800		Monocots
		Os-XTH20	LOC_Os10g39840
		Os-XTH21	LOC_Os07g29750
		Os-XTH22	LOC_Os02g57770
		Sb-XTH21	Sb01g050070
		Sb-XTH23	Sb01g030140
		Sb-XTH27	Sb02g033240
		Pinus taeda-XTH7	TA7617_3352 **		Coniferopsida	Coniferophyta
		Pinus taeda-XTH8	TA12528_3352 **
		Picea sitchensis-XTH9	ABK23544 ***
		Welwitschia mirabilis-XTH6	TA1688_3377 **		Gnetopsida	Gnetophyta
		Cycas rumphii-XTH3	CB092744 **		Cycadopsida	Cycadophyta
	O	At-XTH33	At1g10550		Eudicots	Angiosperms (Magnoliophyta)		Embryophyta
		Gm-XTH28	Gm0004x00592
		Pt-XTH29	731607
		Vv-XTH16	VV78X089690
		Welwitschia mirabilis-XTH7	CK744448 **		Gnetopsida	Gnetophyta
		Sm-XTH4	232041		Isoetopsida	Lycophyta
		Sm-XTH6	56616
		Sm-XTH7	115266
		Pp-XTH1	113013		Bryopsida	Bryophyta
		Marchantia polymorpha-XTH8	BJ872294 **		Marchantiopsida	Marchantiophyta
		Marchantia polymorpha-XTH9	BJ846938 **
	P	Picea sitchensis-XTH10	TA21165_3332 **		Coniferopsida	Coniferophyta
		Pinus pinaster-XTH1	TA3431_71647 **
	Q	At-XTH27	At2g01850	EXGT-A3	Eudicots	Angiosperms (Magnoliophyta)
		At-XTH28	At1g14720	EXGT-A2, XTR2
		Gm-XTH10	Gm0022x00585
		Gm-XTH15	Gm0049x00295
		Pt-XTH11	658681
		Pt-XTH13	720800
		Vv-XTH6	TCVV001724
		Os-XTH27	LOC_Os10g02770		Monocots
		Os-XTH28	LOC_Os03g13570
		Sb-XTH24	Sb01g041510
	R	Os-XTH29	LOC_Os09g23220		Monocots
		Sb-XTH25	Sb02g024120
	S	Os-XTH23	LOC_Os02g46910	OsXTR3	Monocots
		Os-XTH24	LOC_Os03g63760
		Os-XTH25	LOC_Os10g42670
		Sb-XTH30	Sb04g031050
		Sb-XTH31	Sb01g027960
		Sb-XTH32	Sb01g000710
	T	At-XTH29	At4g18990	XTR13	Eudicots	Angiosperms (Magnoliophyta)
		At-XTH30	At1g32170	XTR4
		Gm-XTH20	Gm0170x00005
		Pt-XTH21	423757
		Pt-XTH31	646298
		Vv-XTH5	VV78X082245
		Os-XTH26	LOC_Os02g03550		Monocots
		Sb-XTH28	Sb04g002290
		Amborella trichopoda-XTH3	CD484138 **		Basal Angiosperm (Ord. Amborellales)
	U	Marchantia polymorpha-XTH10	TA608_3197 **		Marchantiopsida	Marchantiophyta
		Marchantia polymorpha-XTH11	BJ853101 **
		Closterium peracerosum-XTH	TA492_34146 **		Zygnemophyceae	Charophyta
	V	Gm-XTH35	Gm0108x00232		Eudicots	Angiosperms (Magnoliophyta)		Streptophyta
		Pt-XTH35	552110
		Vv-XTH20	TCVV007088
		Os-XTH31	LOC_Os03g02610		Monocots
		Sb-XTH33	Sb01g049420
		Sm-XTH14	411404		Isoetopsida	Lycophyta
		Sm-XTH16	75086
		Pp-XTH13	152060		Bryopsida	Bryophyta
		Pp-XTH14	34640
		Pp-XTH24	207213
		Marchantia polymorpha-XTH12	TA816_3197 **		Marchantiopsida	Marchantiophyta
		Chara vulgaris-Chara2	Van Sandt et al., 2007		Charophyceae	Charophyta
		** indicates "TIGR Plant Transcripts Assemblies" (http://plantta.jcvi.org/) transcript codes;
		*** indicates GenBank (http://www.ncbi.nlm.nih.gov/) gene codes.
