# Supplementary material for: Evolution of xyloglucan-related genes in green plants
Source: BMC Evol Biol. 2010 Nov 5;10:341. doi: 10.1186/1471-2148-10-341 (PMC3087550; doi:10.1186/1471-2148-10-341)
Supplement: Additional file 5 — β-galactosidase Possible Groups of Orthologs (PoGOs) in green plants. Classification of β-galactosidase PoGOs by taxonomic ranking and the complete list of gene IDs. [file 1471-2148-10-341-S5.XLS]

## Sheet: Plan1
Additional File 5. b-galactosidase Possible Groups of Orthologous (PoGOs) in green plants.
	PoGO	b-Gal nº	Acession Nº	Synonim	Taxonomic Rank
	A	At-BGal1			Eudicots	Angiosperms (Magnoliophyta)
		At-BGal2
		At-BGal4
		At-BGal12
		Vv-BGal1	VV78X080386
		Vv-BGal2	VV78X168410
		Pt-BGal1	44000028
		Pt-BGal2	970004
		Pt-BGal3	VI000400
		Gm-BGal1	Gm0088x00197
		Gm-BGal2	Gm0215x00001
		Gm-BGal3	Gm0025x00460
		Gm-BGal4	Gm0086x00021
		Os-BGal1	Os01g39830		Monocots
		Os-BGal2	Os02g12730
		Os-BGal3	Os06g37560
		Sb-BGal1	Sb03g025990
		Sb-BGal2	Sb04g007660
		Sb-BGal3	Sb10g022620
		Liriodendron tulipifera-BGal1	DT596898 **		Magnoliids (Ord. Magnoliales)
	B	At-BGal3			Eudicots	Angiosperms (Magnoliophyta)
		At-BGal5
		Gm-BGal5	Gm0153x00072
		Gm-BGal6	Gm0181x00052
		Gm-BGal7	Gm0053x00360
		Gm-BGal8	Gm0148x00130
		Vv-BGal3	VV78X256866
		Vv-BGal4	VV78X022431
		Pt-BGal4	LG V1511
		Pt-BGal5	LG IV0471
		Pt-BGal6	LG VII3760
		Os-BGal4	Os03g06940		Monocots
		Sb-BGal4	Sb01g046160
		Liriodendron tulipifera-BGal2	CK765873 **		Magnoliids (Ord. Magnoliales)
		Saruma henryi-BGal1	DT601692 **		Magnoliids (Ord. Piperales)
	C	At-BGal10			Eudicots	Angiosperms (Magnoliophyta)		Spermatophyta
		Gm-BGal9	Gm0065x00401
		Gm-BGal10	Gm0096x00096
		Vv-BGal5	TCVV004574
		Pt-BGal7	VII000166
		Os-BGal5	Os01g65460		Monocots
		Sb-BGal5	Sb03g041450
		Pinus taeda-BGal1	TA16991_3352 **		Coniferopsida	Coniferophyta
	D	Picea glauca-BGal1	DV996233 **		Coniferopsida	Coniferophyta
		Picea glauca-BGal2	TA20802_3330 **
		Pinus taeda-BGal2	TA21161_3352 **
		Picea sitchensis-BGal1	TA27850_3332 **
		Pinus taeda-BGal3	TA25885_3352 **
		Chamaecyparis obtusa-BGal1	TA852_13415 **
		Pinus taeda-BGal4	TA7564_3352 **
		Picea glauca-BGal3	TA28885_3330 **
		Welwitschia mirabilis-BGal1	TA527_3377 **		Gnetopsida	Gnetophyta
		Ginkgo biloba-BGal1	DR065132 **		Ginkgoopsida	Ginkgophyta
	E	At-BGal8			Eudicots	Angiosperms (Magnoliophyta)		Spermatophyta
		Gm-BGal11	Gm0080x00053
		Gm-BGal12	Gm0099x00149
		Gm-BGal13	Gm0082x00342
		Pt-BGal8	gw1.IX.4803.1
		Vv-BGal6	VV78X125775
		Pt-BGal9	eugene3.00110299
		Os-BGal6	Os03g15020		Monocots
		Sb-BGal6	Sb01g040750
		Picea sitchensis-BGal2	ABK24373 ***		Coniferopsida	Coniferophyta
		Pinus taeda-BGal5	TA9043_3352 **
		Picea glauca-BGal4	TA17085_3330 **
	F	At-BGal9			Eudicots	Angiosperms (Magnoliophyta)		Embryophyta
		Gm-BGal14	Gm0022x00436
		Vv-BGal7	VV78X080252
		Pt-BGal10	gw1.88.36.1
		Amborella trichopoda-BGal1	TA1802_13333 **		Angio basal (Ord. Amborellales)
		Os-BGal7	Os12g0429200		Monocots
		Sb-BGal7	Sb08g004410
		Sm-BGal1	930039		Isoetopsida	Lycophyta
		Sm-BGal2	3000021
		Sm-BGal3	21000139
		Pp-BGal1	gw1.24.11.1		Bryopsida	Bryophyta
		Pp-BGal2	gw1.189.26.1
		Pp-BGal3	1890048
		Pp-BGal4	100096
		Marchantia polymorpha-BGal1	BJ858078 **		Marchantiopsida	Marchantiophyta
	G	At-BGal7			Eudicots	Angiosperms (Magnoliophyta)
		At-BGal15
		Gm-BGal15	Gm0025x00380
		Gm-BGal16	Gm0289x00016
		Gm-BGal17	Gm0005x00595
		Gm-BGal18	Gm0111x00140
		Gm-BGal19	Gm0017x10064
		Pt-BGal11	I000098
		Pt-BGal12	eugene3.00180046
		Pt-BGal13	eugene3.00280054
		Vv-BGal8	VV78X105358
		Os-BGal8	Os10g19960		Monocots
		Os-BGal9	Os01g34920
		Os-BGal10	Os06g42310
		Os-BGal11	Os10g18400
		Sb-BGal8	Sb03g023500
		Liriodendron tulipifera-BGal3	DT587030 **		Magnoliids (Ord. Magnoliales)
	H	At-BGal6			Eudicots	Angiosperms (Magnoliophyta)
		At-BGal16
		Gm-BGal20	Gm0065x00037
		Gm-BGal21	Gm0092x00360
		Gm-BGal22	Gm0065x00402
		Pt-BGal14	LG II000364
		Pt-BGal15	gw1.V.5384.1
		Pt-BGal16	gw1.41.450.1
		Pt-BGal17	gw1.V.2620.1
		Vv-BGal9	VV78X017300
		Vv-BGal10	VV78X217038
		Os-BGal12	Os05g35360		Monocots
		Sb-BGal9	Sb09g021140
	I	At-BGal11			Eudicots	Angiosperms (Magnoliophyta)
		At-BGal13
		At-BGal14
		Gm-BGal23	Gm0053x10010
		Gm-BGal24	Gm0169x00134
		Pt-BGal18	gw1.IV.1165.1
		Pt-BGal19	IX000330
		Vv-BGal11	VV78X256435
		Vv-BGal12	VV78X101543
		Os-BGal13	Os09g36810		Monocots
		Os-BGal14	Os08g43570
		Sb-BGal10	Sb02g031260
		Sb-BGal11	Sb07g024870
	J	At-BGal17			Eudicots	Angiosperms (Magnoliophyta)		Eukaryota
		Gm-BGal25	Gm0134x00192
		Pt-BGal20	gw1.44.267.1
		Vv-BGal13	TCVV023946
		Saruma henryi-BGal2	DT595922 **		Angio basal (Ord. Amborellales)
		Os-BGal15	Os05g46200		Monocots
		Sb-BGal12	Sb09g026870
		Pinus taeda-BGal6	TA19235_3352 **		Coniferopsida	Coniferophyta
		Chamaecyparis obtusa-BGal2	BW989609 **
		Sm-BGal4	61485		Isoetopsida	Lycophyta
		Pp-BGal5	gw1.149.7.1		Bryopsida	Bryophyta
		Pp-BGal6	520175
		Helicosporidium sp. ex Simulium jonessi	CX128430 **		Trebouxiophyceae	Chlorophyta
		GLB1L (Homo sapiens)	NP_078782 ***	MGC10771	Mammalia	Chordata
		GLB1 (Homo sapiens)	NP_001073279 ***	EBP, ELNR1
		GLB1L3 (Homo sapiens)	NP_001073876 ***	FLJ90231
		GLB1L2 (Homo sapiens)	NP_612351 ***	MST114, MSTP114
		** indicates "TIGR Plant Transcripts Assemblies" (http://plantta.jcvi.org/) transcript codes;
		*** indicates GenBank (http://www.ncbi.nlm.nih.gov/) gene codes.
