# Supplementary material for: Evolution of xyloglucan-related genes in green plants
Source: BMC Evol Biol. 2010 Nov 5;10:341. doi: 10.1186/1471-2148-10-341 (PMC3087550; doi:10.1186/1471-2148-10-341)
Supplement: Additional file 7 — β-glucosidase Possible Groups of Orthologs (PoGOs) in green plants. Classification of β-glucosidase PoGOs by taxonomic ranking and the complete list of gene IDs. [file 1471-2148-10-341-S7.XLS]

## Sheet: Plan1
Additional File 7. b-glucosidase Possible Groups of Orthologous (PoGOs) in green plants.
	PoGO	b-Glu nº	Acession Nº	Synonim	Taxonomic Rank
	A	At-BGlu1	At5g20950		Eudicots	Angiosperms (Magnoliophyta)		Embryophyta
		At-BGlu2	At5g20940
		At-BGlu3	At5g04885
		At-BGlu4	At3g62710
		Pt-BGlu1	821016
		Pt-BGlu2	826149
		Pt-BGlu3	420479
		Pt-BGlu4	200083
		Pt-BGlu5	421249
		Gm-BGlu1	Gm0182x00021
		Gm-BGlu2	Gm0020x00069
		Gm-BGlu3	Gm0109x00047
		Gm-BGlu4	Gm0031x00150
		Gm-BGlu5	Gm0159x00091
		Vv-BGlu1	VV78X205133
		T. majus-BGlu1	CAA07070 ***
		Os-BGlu1	LOC_Os03g53800		Monocots
		Os-BGlu2	LOC_Os03g53790
		Os-BGlu3	LOC_Os02g03870
		Os-BGlu4	LOC_Os01g56510
		Os-BGlu5	LOC_Os03g53860
		Sb-BGlu1	Sb01g008040
		Sb-BGlu2	Sb01g008050
		Sb-BGlu3	Sb04g002570
		Sb-BGlu4	Sb04g002560
		Sb-BGlu5	Sb04g002580
		Sb-BGlu6	Sb03g035970
		Sb-BGlu7	Sb01g008030
		Welwitschia mirabilis-BGlu1	TA1028_3377 **		Gnetopsida	Gnetophyta
		Ceratopteris richardii-BGlu1	BE643358 **		Filicopsida	Filicophyta (Pterydophyta)
		Sm-BGlu1	74114		Isoetopsida	Lycophyta
		Sm-BGlu2	157260
		Pp-BGlu1	194433		Bryopsida	Bryophyta
		Pp-BGlu2	61002
		Pp-BGlu3	228446
		Pp-BGlu4	162943
		Marchantia polymorpha-BGlu1	TA1919_3197 **		Marchantiopsida	Marchantiophyta
	B	Arabidopsis thaliana	At3g47000		Eudicots	Angiosperms (Magnoliophyta)
		Arabidopsis thaliana	At3g47010
		Arabidopsis thaliana	At3g47040
		Arabidopsis thaliana	At3g47050
		Vitis vinifera	VV79X002449
		Populus trichocarpa	804519
		Glycine max	Gm0036x00321
		Glycine max	Gm0045x00027
		Glycine max	Gm0004x00004
		Oryza sativa	LOC_Os05g37700		Monocots
		Sorghum bicolor	Sb09g022050
		** indicates "TIGR Plant Transcripts Assemblies" (http://plantta.jcvi.org/) transcript codes;
		*** indicates GenBank (http://www.ncbi.nlm.nih.gov/) gene codes.
