# Supplementary material for: Evolution of xyloglucan-related genes in green plants
Source: BMC Evol Biol. 2010 Nov 5;10:341. doi: 10.1186/1471-2148-10-341 (PMC3087550; doi:10.1186/1471-2148-10-341)
Supplement: Additional file 9 — α-xylosidase Possible Groups of Orthologs (PoGOs) in green plants. Classification of α-xylosidase PoGOs by taxonomic ranking and the complete list of gene IDs. [file 1471-2148-10-341-S9.XLS]

## Sheet: Plan1
Additional File 9. a-xylosidase Possible Groups of Orthologous (PoGOs) in green plants.
	PoGO	a-Xyl nº	Acession Nº	Synonim	Taxonomic Rank
	A	At-Xyl1	At1g68560	ATXYL1, XYL1	Eudicots	Angiosperms (Magnoliophyta)		Spermatophyta
		At-Xyl2	At3g45940
		Gm-Xyl1	Gm0018x00022
		Gm-Xyl2	Gm0052x002213
		Vv-Xyl1	VV78x160209.4
		Pt-Xyl1	gw1.X.243.1
		Pt-Xyl2	81119
		Os-Xyl1	Os01g0130400		Monocots
		Sb-Xyl1	Sb03g007230
		Pinus pinaster-Xyl1	AAL40352 ***		Coniferopsida	Coniferophyta
		Pinus sitchensis-Xyl1	ABR16166 ***
	B	At-AGlu1	At5g11720	AGLU1	Eudicots	Angiosperms (Magnoliophyta)
		Gm-AGlu1	Gm0159x00133
		Vv-AGlu1	VV78x052784.11
		Vv-AGlu3	VV78X124623.15
		Pt-AGlu1	I003114
		Pt-AGlu3	111309
		Pt-AGlu3	111310
		Pt-AGlu4	111313
		Os-AGlu1	Os06g0675700		Monocots
		Os-AGlu2	Os06g0676700
		Sb-AGlu1	Sb10g027110
	Proto AB	Sm-AGlu1	79855		Isoetopsida	Lycopodiophyta
		Pp-AGlu1	123075		Bryopsida	Bryophyta
		Pp-AGlu2	195732
		Pp-AGlu3	203221
		Pp-AGlu4	205099
		Pp-AGlu5	55427
		Pp-AGlu6	108417
		Pp-AGlu7	135392
		Pp-AGlu8	185771
		Pp-AGlu1	139466
		Pp-AGlu2	201802
		Pp-AGlu3	79681
		Pp-AGlu4	147686
		Vc-AGlu1	30523		Chlorophyceae	Chlorophyta
		Cr-AGlu1	196947
	** indicates "TIGR Plant Transcripts Assemblies" (http://plantta.jcvi.org/) transcript codes;
	*** indicates GenBank (http://www.ncbi.nlm.nih.gov/) gene codes.
