# Supplementary material for: Evolution of xyloglucan-related genes in green plants
Source: BMC Evol Biol. 2010 Nov 5;10:341. doi: 10.1186/1471-2148-10-341 (PMC3087550; doi:10.1186/1471-2148-10-341)
Supplement: Additional file 12 — CSL C (β-glucan synthase) and CSL A Possible Groups of Orthologs (PoGOs) in green plants. Classification of CSL C and A PoGOs by taxonomic ranking and the complete list of gene IDs. [file 1471-2148-10-341-S12.XLS]

## Sheet: Plan1
Additional File 12. CSL C (b-glucan synthase) and A Possible Groups of Orthologous (PoGOs) in green plants.
		CSL nº	Gene Code	Synonim	Taxonomic Rank
	A	AtCSLC4	At3g28180		Eudicots	Angiosperms (Magnoliophyta)
		AtCSLC5	At4g31590
		AtCSLC8	At2g24630
		GmCSLC1	Gm0177x00041
		GmCSLC2	Gm0217x00023
		GmCSLC3	Gm0215x00070
		GmCSLC4	Gm0113x00061
		GmCSLC5	Gm0026x00386
		GmCSLC6	Gm0256x00032
		GmCSLC7	Gm0019x00082
		GmCSLC8	Gm0014x00025
		PtCSLC1	578365
		PtCSLC2	763645
		VvCSLC1	GSVIVT00020790001
		VvCSLC2	GSVIVT00025276001
		VvCSLC3	GSVIVT00000743001
		OsCSLC1	LOC_Os09g25900		Monocots
		OsCSLC2	LOC_Os08g15420
		SbCSLC1	Sb07g007890
	B	AtCSLC12	At4g07960		Eudicots	Angiosperms (Magnoliophyta)
		GmCSLC9	Gm0342x00006
		GmCSLC10	Gm0026x00653
		GmCSLC11	Gm0074x10006
		PtCSLC3	816437
		PtCSLC4	818429
		VvCSLC4	GSVIVT00014999001
		OsCSLC3	LOC_Os05g43530		Monocots
		OsCSLC4	LOC_Os01g56130
		OsCSLC5	LOC_Os07g03260
		SbCSLC2	Sb01g006820
		SbCSLC3	Sb02g002090
	C	AtCSLC6	At3g07330		Eudicots
		GmCSLC12	Gm0024x10067
		PtCSLC5	830588
	Proto AB	SmCSLC1	442658		Isoetopsida	Lycophyta
		SmCSLC2	140200
		PpCSLC1	176780		Bryopsida	Bryophyta
		PpCSLC2	152670
		PpCSLC3	191476
		PpCSLC4	222021
		PpCSLC5	230001
		PpCSLC6	67528
		PpCSLC7	168024
		Chara globularis-CSLC1	AAX98242 ***		Charophyceae	Charophyta
	D	AtCSLA9	At5g03760		Eudicots	Angiosperms (Magnoliophyta)		Spermatophyta
		GmCSLA1	Gm0280x00014
		GmCSLA2	Gm0087x00205
		GmCSLA3	Gm0200x00020
		GmCSLA4	Gm0261x00002
		GmCSLA5	Gm0063x00166
		PtCSLA1	833893
		PtCSLA2	832480
		PtCSLA3	589559
		VvCSLA1	GSVIVT00034986001
		VvCSLA2	GSVIVT00021687001
		Pinus taeda-CSLA1	ABG34547 ***		Coniferopsida	Coniferophyta
		Pinus taeda-CSLA2	ABG34548 ***
	E	AtCSLA2	At5g22740		Eudicots	Angiosperms (Magnoliophyta)
		GmCSLA6	Gm0082x00265
		GmCSLA7	Gm0118x00072
		GmCSLA8	Gm0220x00018
		PtCSLA4	556940
		PtCSLA5	594843
		VvCSLA3	GSVIVT00022096001
		OsCSLA1	LOC_Os06g42020		Monocots
		OsCSLA2	LOC_Os02g09930
		SbCSLA1	Sb04g006260
	Proto DE	SmCSLAC1	230176		Isoetopsida	Lycophyta
		PpCSLA1	207003		Bryopsida	Bryophyta
		PpCSLA2	179490
		PpCSLA3	183385
	F	AtCSLA1	At4g16590		Eudicots	Angiosperms (Magnoliophyta)
		AtCSLA3	At1g23480
		AtCSLA7	At2g35650
		AtCSLA10	At1g24070
		AtCSLA11	At5g16190
		AtCSLA14	At3g56000
		AtCSLA15	At4g13410
		GmCSLA9	Gm0063x00228
		VvCSLA4	GSVIVT00023244001
		OsCSLA3	LOC_Os08g33740		Monocots
		SbCSLA2	Sb02g012870
	G	OsCLSA4	LOC_Os02g51060		Monocots
		OsCLSA5	LOC_Os07g43710
		OsCLSA6	LOC_Os03g26044
		OsCLSA7	LOC_Os06g12460
		OsCLSA8	LOC_Os10g26630
		OsCLSA9	LOC_Os03g07350
		SbCSLA3	Sb04g028070
		SbCSLA4	Sb02g040200
		SbCSLA5	Sb01g045850
	** indicates "TIGR Plant Transcripts Assemblies" (http://plantta.jcvi.org/) transcript codes;
	*** indicates GenBank (http://www.ncbi.nlm.nih.gov/) gene codes.
