# Supplementary material for: Evolution of xyloglucan-related genes in green plants
Source: BMC Evol Biol. 2010 Nov 5;10:341. doi: 10.1186/1471-2148-10-341 (PMC3087550; doi:10.1186/1471-2148-10-341)
Supplement: Additional file 14 — XXT Possible Groups of Orthologs (PoGOs) in green plants. Classification of XXT PoGOs by taxonomic ranking and the complete list of gene IDs. [file 1471-2148-10-341-S14.XLS]

## Sheet: Plan1
Additional File 14. XXT Possible Groups of Orthologous (PoGOs) in green plants.
		XXT nº	Gene Code	Synonim	Taxonomic Rank
	A	AtXXT1	At3g62720	XXT1	Eudicots	Angiosperms (Magnoliophyta)		Tracheophyta
		AtXXT2	At4g02500	XXT2
		GmXXT1	Gm0041x00260
		GmXXT2	Gm0086x00190
		PtXXT1	565720
		PtXXT2	565718
		PtXXT3	584205
		VvXXT1	VV78X142034
		OsXXT1	LOC_Os03g18820		Monocots
		SbXXT1	Sb01g038000
		Picea sitchensis-XXT1	ABK24302 ***		Coniferopsida	Coniferophyta
		Pinus taeda-XXT1	CAI11450 ***
		SmXXT1	88477		Isoetopsida	Lycophyta
		SmXXT2	414690
	Proto A	SmXXT3	97077		Isoetopsida	Lycophyta
		PpXXT1	117385		Bryopsida	Bryophyta
		PpXXT2	187030
		PpXXT3	203859
		PpXXT4	140431
		PpXXT5	89623
		PpXXT6	117456
		PpXXT7	128661
		PpXXT8	107326
		PpXXT9	204044
		PpXXT10	194422
		PpXXT11	169464
		PpXXT12	138089
		PpXXT13	135315
		PpXXT14	186615
		PpXXT15	206801
		Marchantia polymorpha-XXT1	TA3987_3197 **		Marchantiopsida	Marchantiophyta
		Marchantia polymorpha-XXT2	TA1135_3197 **
	B	AtXXT3	At1g18690		Eudicots	Angiosperms (Magnoliophyta)
		AtXXT4	At5g07720
		AtXXT5	At1g74380	XXT5
		GmXXT3	Gm0035x00452
		GmXXT4	Gm0025x00898
		PtXXT4	423213
		PtXXT5	267507
		VvXXT2	TCVV003086
		OsXXT2	LOC_Os02g32750		Monocots
		SbXXT2	Sb04g021570
	C	OsXXT3	LOC_Os12g05380		Monocots
		SbXXT3	Sb08g003090
		SbXXT4	Sb08g003080
	** indicates "TIGR Plant Transcripts Assemblies" (http://plantta.jcvi.org/) transcript codes;
	*** indicates GenBank (http://www.ncbi.nlm.nih.gov/) gene codes.
