# Supplementary material for: Evolution of xyloglucan-related genes in green plants
Source: BMC Evol Biol. 2010 Nov 5;10:341. doi: 10.1186/1471-2148-10-341 (PMC3087550; doi:10.1186/1471-2148-10-341)
Supplement: Additional file 16 — α-fucosidase I and II Possible Groups of Orthologs (PoGOs) in green plants. Classification of α-fucosidase I and II PoGOs by taxonomic ranking and the complete list of gene IDs. [file 1471-2148-10-341-S16.XLS]

## Sheet: Plan1
Additional File 16. a-fucosidase Possible Groups of Orthologous (PoGOs) in green plants.
	PoGO	a-FUCnº	Acession Nº	Synonim	Taxonomic Rank
	A	At-Fuc1	At1g67830	AtFXG1	Eudicots	Angiosperms (Magnoliophyta)		Spermatophyta
		At-Fuc2	At3g26430
		Gm-Fuc1	Gm0077x00378
		Gm-Fuc2	Gm0022x00227
		Pt-Fuc1	804910
		Pt-Fuc2	803836
		Vv-Fuc1	TCVV014378
		Vv-Fuc2	A06016192
		Vv-Fuc3	VV78x199178
		Os-Fuc1	LOC_Os07g39740		Monocots
		Os-Fuc2	LOC_Os07g39750
		Sb-Fuc1	Sb02g037820
		Pinus taeda-Fuc1	TA9043_3352**		Coniferopsida	Coniferophyta
	B	At-Fuc II 1	At4g34260		Eudicots	Angiosperms (Magnoliophyta)		Embryophyta
		Gm-Fuc II 1	Gm0052x00336
		Gm-Fuc II 2	Gm0013x00912
		Pt-Fuc II 1	175381
		Pt-Fuc II 2	201959
		Pt-Fuc II 3	557465
		Pt-Fuc II 4	175384
		Vv-Fuc II 1	TCVV016693
		Os-Fuc II 1	LOC_Os10g19880		Monocots
		Os-Fuc II 2	LOC_Os10g19334
		Sb-Fuc II 1	Sb02g007180
		Lilium longiflorum-Fuc II 1	BAF85832***	EBM II
		Sm-Fuc II 1	171005		Isoetopsida	Lycophyta
		Pp-Fuc II 1	219403		Bryopsida	Bryophyta
	** indicates "TIGR Plant Transcripts Assemblies" (http://plantta.jcvi.org/) transcript codes;
	*** indicates GenBank (http://www.ncbi.nlm.nih.gov/) gene codes.
