# Supplementary material for: Evolution of xyloglucan-related genes in green plants
Source: BMC Evol Biol. 2010 Nov 5;10:341. doi: 10.1186/1471-2148-10-341 (PMC3087550; doi:10.1186/1471-2148-10-341)
Supplement: Additional file 18 — α-fucosyltransferase Possible Groups of Orthologs (PoGOs) in green plants. Classification of α-fucosyltransferase PoGOs by taxonomic ranking and the complete list of gene IDs. [file 1471-2148-10-341-S18.XLS]

## Sheet: Plan1
Additional File 18. Xyloglucan α-fucosyltransferase Possible Groups of Orthologous (PoGOs) in green plants.
		a-FUT nº	Gene Code	Synonim	Taxonomic Rank
	A	AtFUT1	At2g03220	MUR2	Eudicots	Angiosperms (Magnoliophyta)		Spermatophyta
		AtFUT2	At2g03210
		AtFUT4	At2g15390
		AtFUT5	At2g15370
		AtFUT6	At1g14080
		AtFUT7	At1g14070
		AtFUT8	At1g14100
		AtFUT9	At1g14110
		AtFUT10	At2g15350
		GmFUT1	Gm0035x00447
		GmFUT2	Gm0025x00890
		GmFUT3	Gm0047x00300
		PtFUT1	419314
		VvFUT1	VV78x069721
		OsFUT1	LOC_Os02g52640		Monocots
		SbFUT1	Sb04g034120
		Picea glauca-FUT1	CO234268 **		Coniferopsida	Coniferophyta
		Pinus taeda-FUT1	TA19884_3352 **
		Picea engelmanni x glauca-FUT1	DR464606 **
