# Supplementary material for: Evolution of xyloglucan-related genes in green plants
Source: BMC Evol Biol. 2010 Nov 5;10:341. doi: 10.1186/1471-2148-10-341 (PMC3087550; doi:10.1186/1471-2148-10-341)
Supplement: Additional file 20 — β-galactosyltransferase Possible Groups of Orthologs (PoGOs) in green plants. Classification of β-galactosyltransferase PoGOs by taxonomic ranking and the complete list of gene IDs. [file 1471-2148-10-341-S20.XLS]

## Sheet: Plan1
Additional File 20. Xyloglucan β-galactosyltransferase Possible Groups of Orthologous (PoGOs) in green plants.
		b-GalT nº	Gene Code	Synonim	Taxonomic Rank
	A	At B-GalT1	At2g20370	KAM1; MUR3	Eudicots	Angiosperms (Magnoliophyta)		Embryophyta
		Gm B-GalT1	Gm0165x00026
		Gm B-GalT2	Gm0084x00358
		Gm B-GalT3	Gm0124x10049
		Pt B-GalT1	799514
		Vv B-GalT1	TCVV006379
		Os B-GalT1	LOC_Os03g05110		Monocots
		Sb B-GalT1	Sb01g047270
		Sm B-GalT1	126799		Isoetopsida	Lycophyta
		Pp B-GalT1	156311		Bryopsida	Bryophyta
		Pp B-GalT2	110748
		Pp B-GalT3	13053
		Pp B-GalT4	13057
